# Supplementary material for: One-Year Outcomes and Trends over Two Eras of Transcatheter Aortic Valve Implantation in Real-World Practice
Source: J Clin Med. 2022 Feb 22;11(5):1164. doi: 10.3390/jcm11051164 (PMC8911125; doi:10.3390/jcm11051164)
Supplement: Supplementary file 1 [file jcm-11-01164-s001.zip]

Archive with 1 entries (1 files):
- jcm-1540717-supplementary.pdf
